# Supplementary material for: Atomic-Scale Tracking of Dynamic Nucleation and Growth of an Interfacial Lead Nanodroplet
Source: Molecules. 2022 Jul 30;27(15):4877. doi: 10.3390/molecules27154877 (PMC9370107; doi:10.3390/molecules27154877)
Supplement: Supplementary file 1 [file molecules-27-04877-s001.zip]

Archive with 2 entries (1 files):
- molecules-1819916-supplementary/
- molecules-1819916-supplementary/molecules-1819916-supplementary-Table S1.xlsx
