# Supplementary material for: Atomic-Scale Tracking of Dynamic Nucleation and Growth of an Interfacial Lead Nanodroplet
Source: Molecules. 2022 Jul 30;27(15):4877. doi: 10.3390/molecules27154877 (PMC9370107; doi:10.3390/molecules27154877)
Supplement: Supplementary file 1 [file molecules-27-04877-s001.zip › molecules-1819916-supplementary/molecules-1819916-supplementary-Table S1.xlsx]

## Sheet: Figure 4a
Area	Shape	Area	Shape	Area	Shape	Area	Shape	Area	Shape
1.514	1	2.452	2	7.267	3	5.07	4	14.062	5
2.62	1	2.073	2	5.103	3	6.355	4	22.826	5
1.922	1	1.592	2	6.155	3	9.564	4	13.819	5
1.286	1	2.604	2	10.502	3	20.814	4	10.824	5
1.804	1	2.906	2	11.484	3	10.247	4	22.31	5
3.937	1	3.721	2	10.418	3	6.451	4	21.95	5
1.655	1	5.681	2	8.677	3	13.149	4	21.189	5
1.121	1	5.355	2	13.534	3	10.09	4	17.261	5
0.901	1	4.447	2	10.165	3	11.92	4	24.883	5
1	1	15.585	2	11.732	3	9.264	4	20.127	5
3.537	1	2.749	2	19.873	3	15.3	4	21.695	5
5.854	1	9.581	2	11.765	3	23.026	4	27.961	5
4.382	1	4.811	2	9.355	3	3.105	4	16.422	5
1.505	1	20.089	2	3.54	3	9.776	4	26.85	5
5.427	1	2.009	2	19.794	3	16.865	4	18.162	5
4.152	1	5.841	2	2.518	3	2.432	4	7.379	5
3.325	1	4.247	2	19.628	3	21.602	4	28.257	5
1.696	1			9.82	3	22.995	4	25.026	5
1.213	1			10.101	3	35.41	4	19.273	5
2.978	1			10.947	3	26.867	4	29.29	5
5.75	1			14.796	3	23.206	4	19.92	5
9.065	1			16.907	3	19.618	4
1.268	1			12.972	3	24.331	4
3.077	1			18.389	3	22.203	4
5.717	1			11.38	3	21.006	4
6.588	1			18.263	3	19.678	4
2.807	1			12.697	3	28.813	4
7.551	1			12.827	3	21.195	4
2.53	1			19.64	3	22.8	4
4.011	1			14.012	3	16.721	4
3.99	1			13.262	3	27.566	4
6.413	1			11.146	3	29.78	4
3.427	1			15.016	3	21.78	4
2.376	1			18.7	3	29.144	4
4.438	1			12.235	3	18.711	4
6.352	1			19.181	3	12.486	4
2.993	1			17.016	3	27.293	4
5.124	1			23.503	3	37.42	4
6.68	1			33.184	3	26.696	4
5.093	1			18.118	3	36.128	4
5.009	1			26.411	3	31.22	4
3.892	1			17.798	3	27.576	4
6.684	1			19.693	3	30.438	4
4.965	1			22.651	3	11.637	4
7.544	1			12.897	3	40.455	4
5.378	1			30.92	3	37.93	4
4.914	1			24.723	3	15.36	4
6.236	1			20.779	3	27.711	4
7.175	1			22.245	3	31.456	4
1.757	1			16.387	3	21.904	4
3.721	1			7.546	3	18.922	4
10.304	1			9.85	3	50.761	4
4.201	1			24.867	3	23.458	4
9.203	1			18.689	3	12.709	4
3.655	1			16	3	29.064	4
2.552	1			16.133	3	32.147	4
13.298	1			10.621	3	28.51	4
3.341	1			35.257	3	25.1	4
8.351	1			20.028	3	14.297	4
5.623	1			29.347	3	23.172	4
7.719	1			44.827	3	15.296	4
8.786	1			16.607	3	20.744	4
2.841	1			22.823	3	36.918	4
9.06	1			26.013	3	13.455	4
10.169	1			10.754	3	15.275	4
6.139	1			21.367	3	27.289	4
7.202	1			28.029	3	52.875	4
8.071	1			21.185	3	21.522	4
9.739	1			8.239	3	24.136	4
2.185	1			18.743	3	55.744	4
2.082	1			20.047	3	33.711	4
6.934	1			14.426	3	21.943	4
12.69	1			16.223	3	29.592	4
5.684	1			8.169	3	35	4
8.89	1			14.961	3	15.088	4
15.623	1			38	3	21.438	4
8.708	1			28.321	3	54.291	4
14.839	1			12.732	3	61.489	4
18.033	1			12.623	3	24.919	4
7.204	1			34.098	3	21.887	4
10.888	1			33.417	3	75.972	4
7.253	1			26.182	3	53.982	4
1.377	1			14.214	3	78.538	4
4.015	1			20.978	3	17.331	4
5.002	1			16.193	3	93.157	4
11.304	1			103.669	3	68.916	4
7.542	1			31.122	3	88.202	4
19.333	1			21.98	3	23.528	4
18.611	1			23.068	3	92.214	4
20.307	1			55.509	3	57.257	4
13.513	1			29.927	3	75.365	4
10.677	1			12.439	3	15.602	4
28.644	1			21.219	3
14.508	1			54.664	3
3.917	1			49.965	3
14.234	1
24.055	1
19.582	1
14.93	1
7.912	1
20.675	1
12.48	1
19.684	1
16.285	1
18.601	1
14.211	1
17.077	1
10.828	1
18.312	1
19.334	1
8.288	1
73.723	1
12.926	1

## Sheet: Figure 4b
TIME	Area
0	1.514
0	2.62
0	1.922
0	1.286
0	1.804
0.25	2.452
0.25	3.937
0.25	1.655
0.25	1.121
0.25	0.901
0.25	1
0.25	3.537
3.25	5.854
3.25	4.382
3.25	2.073
3.25	1.505
3.75	5.427
3.75	4.152
3.75	3.325
3.75	1.696
3.75	1.213
4.75	7.267
4.75	1.592
4.75	2.604
4.75	2.978
4.75	5.75
4.75	2.906
6.25	9.065
6.25	1.268
6.25	3.077
6.25	5.717
6.25	6.588
6.25	2.807
7.5	7.551
7.5	2.53
7.5	4.011
7.5	3.99
7.5	6.413
7.5	3.721
8.75	5.103
8.75	3.427
8.75	2.376
8.75	4.438
8.75	6.352
8.75	2.993
10	5.124
10	6.68
10	5.093
10	5.009
10	3.892
10	6.684
10	4.965
12	6.155
12	7.544
12	5.378
12	4.914
12	6.236
12	7.175
12	1.757
12	3.721
12.5	5.07
12.5	10.304
12.5	4.201
12.5	5.681
12.5	9.203
12.5	3.655
12.5	10.502
12.5	2.552
13	6.355
13	13.298
13	3.341
13	8.351
13	5.623
13	7.719
13	8.786
13	2.841
13	9.06
14.25	9.564
14.25	11.484
14.25	10.169
14.25	6.139
14.25	7.202
14.25	8.071
14.25	9.739
14.25	2.185
14.25	10.418
14.25	2.082
14.5	6.934
14.5	8.677
14.5	13.534
14.5	14.062
14.5	12.69
14.5	20.814
14.5	10.247
14.5	6.451
21	5.684
21	10.165
21	8.89
21	13.149
21	10.09
21	11.92
21	11.732
21	9.264
21	5.355
21.5	4.447
21.5	19.873
21.5	15.585
21.5	11.765
21.5	15.623
21.5	15.3
21.5	9.355
21.5	8.708
21.5	3.54
22	2.749
22	19.794
22	2.518
22	14.839
22	19.628
22	9.82
22	23.026
22	18.033
22	10.101
22	7.204
23.75	3.105
23.75	10.888
23.75	10.947
23.75	9.581
23.75	22.826
23.75	7.253
23.75	1.377
23.75	9.776
23.75	14.796
23.75	16.865
23.75	16.907
25.25	2.432
25.25	13.819
25.25	12.972
25.25	4.015
25.25	21.602
25.25	18.389
25.25	5.002
25.25	11.38
25.25	4.811
25.25	10.824
25.25	18.263
28.25	12.697
28.25	11.304
28.25	22.995
28.25	7.542
28.25	22.31
28.25	20.089
28.25	19.333
28.25	18.611
28.25	20.307
30.75	12.827
30.75	13.513
30.75	21.95
30.75	10.677
30.75	28.644
30.75	19.64
30.75	14.012
30.75	13.262
30.75	14.508
32.75	11.146
32.75	15.016
32.75	21.189
32.75	3.917
32.75	14.234
32.75	24.055
32.75	18.7
32.75	17.261
32.75	19.582
32.75	14.93
34	12.235
34	7.912
34	20.675
34	19.181
34	12.48
34	2.009
34	17.016
34	19.684
34.25	16.285
34.25	24.883
34.25	5.841
34.25	23.503
34.25	20.127
34.25	4.247
34.25	21.695
34.25	33.184
35	18.601
35	18.118
35	27.961
35	26.411
35	17.798
35	19.693
35	22.651
42.25	16.422
42.25	12.897
42.25	30.92
42.25	24.723
42.25	35.41
42.25	26.85
42.25	18.162
42.25	20.779
42.25	22.245
43.5	14.211
43.5	16.387
43.5	7.546
43.5	26.867
43.5	9.85
43.5	24.867
43.5	17.077
43.5	23.206
43.5	18.689
43.5	16
43.5	10.828
45.75	16.133
45.75	10.621
45.75	7.379
45.75	28.257
45.75	35.257
45.75	25.026
45.75	19.273
45.75	20.028
45.75	29.347
48.75	19.618
48.75	18.312
48.75	24.331
48.75	22.203
48.75	21.006
48.75	19.334
48.75	19.678
48.75	44.827
50.75	16.607
50.75	22.823
50.75	26.013
50.75	28.813
50.75	21.195
50.75	10.754
50.75	21.367
50.75	22.8
50.75	28.029
53	21.185
53	16.721
53	8.239
53	27.566
53	29.78
53	21.78
53	18.743
53	29.29
53	29.144
58.5	18.711
58.5	20.047
58.5	12.486
58.5	27.293
58.5	37.42
58.5	26.696
58.5	14.426
58.5	36.128
58.5	31.22
61.25	16.223
61.25	8.169
61.25	14.961
61.25	27.576
61.25	38
61.25	30.438
61.25	11.637
61.25	40.455
61.25	37.93
74.25	15.36
74.25	8.288
74.25	28.321
74.25	27.711
74.25	31.456
74.25	21.904
74.25	18.922
74.25	50.761
85.75	23.458
85.75	12.709
85.75	12.732
85.75	29.064
85.75	32.147
85.75	28.51
85.75	25.1
85.75	14.297
85.75	23.172
86	15.296
86	12.623
86	20.744
86	34.098
86	36.918
86	33.417
86	26.182
86	14.214
86	20.978
98.75	13.455
98.75	15.275
98.75	27.289
98.75	16.193
98.75	103.669
98.75	52.875
98.75	31.122
98.75	21.98
98.75	23.068
113	21.522
113	24.136
113	55.744
113	55.509
113	33.711
113	29.927
113	12.439
114.25	21.943
114.25	29.592
114.25	21.219
114.25	35
114.25	54.664
114.25	49.965
118	15.088
118	21.438
118	73.723
118	54.291
118	61.489
118	24.919
128	21.887
128	75.972
128	53.982
128	78.538
128	17.331
133.25	19.92
133.25	93.157
133.25	68.916
133.25	88.202
142	23.528
142	12.926
142	92.214
142	57.257
142	75.365
142	15.602

## Sheet: Figure 4c
length	shape	length	shape	length	shape	length	shape	length	shape
1.467	1	2.085	2	4.17	3	4.093	4	4.093	5
2.085	1	1.699	2	3.166	3	4.093	4	5.637	5
1.313	1	1.39	2	4.479	3	4.942	4	4.324	5
1.235	1	2.008	2	3.475	3	5.405	4	3.166	5
1.776	1	1.776	2	3.784	3	4.247	4	5.251	5
2.239	1	2.008	2	3.552	3	3.243	4	5.482	5
2.085	1	2.471	2	3.475	3	4.015	4	5.637	5
0.927	1	2.625	2	4.479	3	3.166	4	4.633	5
1.004	1	2.548	2	3.784	3	4.093	4	5.946	5
1.004	1	4.633	2	3.629	3	3.011	4	4.324	5
1.853	1	1.93	2	5.869	3	4.015	4	4.633	5
3.706	1	2.934	2	3.784	3	6.023	4	5.869	5
2.162	1	2.78	2	3.089	3	2.471	4	4.324	5
1.467	1	4.401	2	2.317	3	3.398	4	5.791	5
3.861	1	1.776	2	4.71	3	4.71	4	4.401	5
2.471	1	2.857	2	1.313	3	2.78	4	3.011	5
1.853	1	1.93	2	5.328	3	5.405	4	5.946	5
1.776	1			3.243	3	5.56	4	6.332	5
0.849	1			3.938	3	6.023	4	5.405	5
1.93	1			3.475	3	5.637	4	6.255	5
2.703	1			4.479	3	5.251	4	4.788	5
4.17	1			4.401	3	5.482	4
1.313	1			4.015	3	5.405	4
2.162	1			4.71	3	5.251	4
2.703	1			3.784	3	5.251	4
2.471	1			5.019	3	5.56	4
1.776	1			4.247	3	5.637	4
3.089	1			4.17	3	5.019	4
1.313	1			4.633	3	5.714	4
2.085	1			4.015	3	4.556	4
2.471	1			3.784	3	5.791	4
2.394	1			3.706	3	5.56	4
1.776	1			4.633	3	5.328	4
1.544	1			5.251	3	6.177	4
2.008	1			4.015	3	5.56	4
2.934	1			5.096	3	3.706	4
2.162	1			5.56	3	5.56	4
3.089	1			5.714	3	6.023	4
3.089	1			6.564	3	5.791	4
2.239	1			4.479	3	6.177	4
2.394	1			6.023	3	6.409	4
2.162	1			5.096	3	6.023	4
2.934	1			4.942	3	6.023	4
2.317	1			5.714	3	3.243	4
3.398	1			3.938	3	6.409	4
2.548	1			7.027	3	6.023	4
2.548	1			5.869	3	5.328	4
2.934	1			4.942	3	6.023	4
2.78	1			4.788	3	5.328	4
1.467	1			4.942	3	5.019	4
2.008	1			3.243	3	4.633	4
3.938	1			3.398	3	7.49	4
2.857	1			5.251	3	5.405	4
3.32	1			4.71	3	4.479	4
2.085	1			5.096	3	5.714	4
1.622	1			4.71	3	6.486	4
4.17	1			3.243	3	5.482	4
2.239	1			7.027	3	5.251	4
2.857	1			4.942	3	4.401	4
2.625	1			5.405	3	6.1	4
2.934	1			7.567	3	4.324	4
3.243	1			4.788	3	4.17	4
1.93	1			4.324	3	6.177	4
3.398	1			6.177	3	3.938	4
2.934	1			3.938	3	4.479	4
2.548	1			5.096	3	5.714	4
3.089	1			5.869	3	7.258	4
3.011	1			5.869	3	5.251	4
3.32	1			3.706	3	5.869	4
1.622	1			4.942	3	9.266	4
1.235	1			4.71	3	6.486	4
3.243	1			4.788	3	5.56	4
4.015	1			4.942	3	5.714	4
3.166	1			3.32	3	5.096	4
2.78	1			3.861	3	4.942	4
3.706	1			6.564	3	4.865	4
2.78	1			5.096	3	8.803	4
4.479	1			4.015	3	9.652	4
4.556	1			4.324	3	6.95	4
2.857	1			5.791	3	5.174	4
4.17	1			5.56	3	9.729	4
2.934	1			5.714	3	8.34	4
1.622	1			4.093	3	11.197	4
2.085	1			5.482	3	4.479	4
1.93	1			5.096	3	10.81	4
3.32	1			11.428	3	8.726	4
2.934	1			5.791	3	13.513	4
4.556	1			6.177	3	5.482	4
5.096	1			6.1	3	10.579	4
5.405	1			7.876	3	8.803	4
3.706	1			6.718	3	10.193	4
3.475	1			4.093	3	5.637	4
5.096	1			4.479	3
3.938	1			8.185	3
2.239	1			9.575	3
4.093	1
6.95	1
4.942	1
3.938	1
3.243	1
5.019	1
3.938	1
5.637	1
4.71	1
4.788	1
4.942	1
4.479	1
3.784	1
4.247	1
5.096	1
2.78	1
11.197	1
4.324	1

## Sheet: all particle sides in a moment
Time	Number of sides
0	1
0	1
0	1
0	1
0	1
0.25	3
0.25	1
0.25	1
0.25	1
0.25	1
0.25	1
0.25	1
3.25	1
3.25	1
3.25	3
3.25	1
3.75	1
3.75	1
3.75	1
3.75	1
3.75	1
4.75	4
4.75	3
4.75	3
4.75	1
4.75	1
4.75	3
6.25	1
6.25	1
6.25	1
6.25	1
6.25	1
6.25	1
7.5	1
7.5	1
7.5	1
7.5	1
7.5	1
7.5	3
8.75	4
8.75	1
8.75	1
8.75	1
8.75	1
8.75	1
10	1
10	1
10	1
10	1
10	1
10	1
10	1
12	4
12	1
12	1
12	1
12	1
12	1
12	1
12	1
12.5	5
12.5	1
12.5	1
12.5	3
12.5	1
12.5	1
12.5	4
12.5	1
13	5
13	1
13	1
13	1
13	1
13	1
13	1
13	1
13	1
14.25	5
14.25	4
14.25	1
14.25	1
14.25	1
14.25	1
14.25	1
14.25	1
14.25	4
14.25	1
14.5	1
14.5	4
14.5	4
14.5	6
14.5	1
14.5	5
14.5	5
14.5	5
21	1
21	4
21	1
21	5
21	5
21	5
21	4
21	5
21	3
21.5	3
21.5	4
21.5	3
21.5	4
21.5	1
21.5	5
21.5	4
21.5	1
21.5	4
22	3
22	4
22	4
22	1
22	4
22	4
22	5
22	1
22	4
22	1
23.75	5
23.75	1
23.75	4
23.75	3
23.75	6
23.75	1
23.75	1
23.75	5
23.75	4
23.75	5
23.75	4
25.25	5
25.25	6
25.25	4
25.25	1
25.25	5
25.25	4
25.25	1
25.25	4
25.25	3
25.25	6
25.25	4
28.25	4
28.25	1
28.25	5
28.25	1
28.25	6
28.25	3
28.25	1
28.25	1
28.25	1
30.75	4
30.75	1
30.75	6
30.75	1
30.75	1
30.75	4
30.75	4
30.75	4
30.75	1
32.75	4
32.75	4
32.75	6
32.75	1
32.75	1
32.75	1
32.75	4
32.75	6
32.75	1
32.75	1
34	4
34	1
34	1
34	4
34	1
34	3
34	4
34	1
34.25	1
34.25	6
34.25	3
34.25	4
34.25	6
34.25	3
34.25	6
34.25	4
35	1
35	4
35	6
35	4
35	4
35	4
35	4
42.25	6
42.25	4
42.25	4
42.25	4
42.25	5
42.25	6
42.25	6
42.25	4
42.25	4
43.5	1
43.5	4
43.5	4
43.5	5
43.5	4
43.5	4
43.5	1
43.5	5
43.5	4
43.5	4
43.5	1
45.75	4
45.75	4
45.75	6
45.75	6
45.75	4
45.75	6
45.75	6
45.75	4
45.75	4
48.75	5
48.75	1
48.75	5
48.75	5
48.75	5
48.75	1
48.75	5
48.75	4
50.75	4
50.75	4
50.75	4
50.75	5
50.75	5
50.75	4
50.75	4
50.75	5
50.75	4
53	4
53	5
53	4
53	5
53	5
53	5
53	4
53	6
53	5
58.5	5
58.5	4
58.5	5
58.5	5
58.5	5
58.5	5
58.5	4
58.5	5
58.5	5
61.25	4
61.25	4
61.25	4
61.25	5
61.25	4
61.25	5
61.25	5
61.25	5
61.25	5
74.25	5
74.25	1
74.25	4
74.25	5
74.25	5
74.25	5
74.25	5
74.25	5
85.75	5
85.75	5
85.75	4
85.75	5
85.75	5
85.75	5
85.75	5
85.75	5
85.75	5
86	5
86	4
86	5
86	4
86	5
86	4
86	4
86	4
86	4
98.75	5
98.75	5
98.75	5
98.75	4
98.75	4
98.75	5
98.75	4
98.75	4
98.75	4
113	5
113	5
113	5
113	4
113	5
113	4
113	4
114.25	5
114.25	5
114.25	4
114.25	5
114.25	4
114.25	4
118	5
118	5
118	1
118	5
118	5
118	5
128	5
128	5
128	5
128	5
128	5
133.25	6
133.25	5
133.25	5
133.25	5
142	5
142	1
142	5
142	5
142	5
142	5

## Sheet: Original data
Number of sides	Picture number	Time	Particle number	Area	mean	min	max	Xm	Ym	Bx	By	width	height	cric.	AR	Round	solidity
1	188	0	1	1.514	134.388	24	255	5.989	15.857	4.865	15.289	2.162	1.467	0.596	2.682	0.373	0.956
1	188	0	2	2.62	137.921	0	255	11.1	17.701	9.884	16.833	2.239	2.085	0.722	1.684	0.594	0.962
1	188	0	3	1.922	138.282	8	255	14.139	19.135	12.895	18.532	2.317	1.313	0.69	2.148	0.465	0.958
1	188	0	4	1.286	136.2	30	255	18.511	20.479	17.451	19.999	2.085	1.235	0.596	2.487	0.402	0.961
1	188	0	5	1.804	145.346	26	255	21.582	21.804	20.308	21.08	2.317	1.776	0.587	2.739	0.365	0.953
3	189	0.25	7	2.452	155.875	22	255	4.632	13.881	3.011	13.127	2.703	2.085	0.548	2.418	0.414	0.962
1	189	0.25	8	3.937	155.339	8	255	10.177	15.771	8.571	14.749	3.089	2.239	0.7	1.906	0.525	0.961
1	189	0.25	9	1.655	146.679	28	255	16.514	18.419	14.98	17.992	2.703	2.085	0.296	2.45	0.408	0.506
1	189	0.25	10	1.121	154.04	57	255	19.968	19.616	18.764	19.227	2.085	0.927	0.568	2.945	0.34	0.957
1	189	0.25	11	0.901	149.804	32	245	24.687	21.521	23.938	21.003	1.313	1.004	0.766	1.558	0.642	0.939
1	189	0.25	12	1	154.82	71	247	26.561	22.115	25.791	21.621	1.699	1.004	0.654	2.092	0.478	0.945
1	189	0.25	13	3.537	155.963	12	255	30.577	23.264	28.879	22.47	3.166	1.853	0.66	2.339	0.427	0.969
1	201	3.25	15	5.854	150.337	0	255	1.279	9.156	0.077	7.027	2.78	3.706	0.641	1.971	0.507	0.954
1	201	3.25	16	4.382	154.441	32	255	17.095	15.024	15.289	14.054	3.243	2.162	0.768	1.897	0.527	0.972
3	201	3.25	17	2.073	144.592	38	255	23.139	17.639	21.544	16.911	2.934	1.699	0.508	2.277	0.439	0.891
1	201	3.25	18	1.505	140.269	30	255	26.245	18.99	25.173	18.378	2.085	1.467	0.623	2.226	0.449	0.949
1	203	3.75	20	5.427	141.195	17	255	1.044	9.119	0	7.104	2.317	3.861	0.646	1.957	0.511	0.937
1	203	3.75	21	4.152	151.703	32	255	16.744	14.813	15.289	13.745	2.703	2.471	0.773	1.705	0.587	0.975
1	203	3.75	22	3.325	148.661	42	255	23.988	17.768	22.239	17.065	3.243	1.853	0.62	2.352	0.425	0.977
1	203	3.75	23	1.696	152.111	34	255	26.495	18.734	25.482	17.992	1.853	1.776	0.701	2.116	0.473	0.954
1	203	3.75	24	1.213	149.515	34	255	32.845	21.104	31.814	20.617	2.008	0.849	0.646	2.068	0.484	0.948
4	207	4.75	26	7.267	143.827	0	255	1.365	8.818	0.077	6.718	2.857	4.17	0.646	1.631	0.613	0.902
3	207	4.75	27	1.592	139.465	31	255	6.391	10.796	4.71	10.193	3.011	1.39	0.42	2.789	0.359	0.908
3	207	4.75	28	2.604	155.991	45	255	10.649	11.98	9.189	11.119	2.857	2.008	0.593	1.857	0.538	0.941
1	207	4.75	29	2.978	152.908	27	255	16.018	14.035	14.44	13.127	2.934	1.93	0.645	1.595	0.627	0.946
1	207	4.75	30	5.75	148.688	37	255	23.678	16.761	21.235	15.598	4.479	2.703	0.579	1.99	0.502	0.967
3	207	4.75	31	2.906	147.925	43	255	32.25	20.333	30.424	19.613	3.166	1.776	0.591	2.384	0.419	0.966
1	213	6.25	33	9.065	154.984	15	255	2.085	10.197	0	8.34	3.552	4.17	0.631	1.607	0.622	0.842
1	213	6.25	34	1.268	153.479	45	255	7.132	12.285	5.869	11.737	2.317	1.313	0.498	2.934	0.341	0.907
1	213	6.25	35	3.077	148.233	39	255	11.019	13.77	9.807	12.818	2.394	2.162	0.798	1.898	0.527	0.964
1	213	6.25	36	5.717	127.559	0	255	16.609	16.231	15.135	14.98	2.78	2.703	0.934	1.193	0.838	0.966
1	213	6.25	37	6.588	146.591	31	255	24.059	18.518	21.621	17.451	4.401	2.471	0.656	2.195	0.456	0.973
1	213	6.25	38	2.807	143.39	27	245	32.995	22.363	31.196	21.621	3.166	1.776	0.571	2.528	0.396	0.952
1	218	7.5	40	7.551	145.832	31	255	1.513	10.135	0	8.494	3.011	3.089	0.845	1.309	0.764	0.974
1	218	7.5	41	2.53	133.015	22	249	6.667	12.303	4.556	11.737	3.706	1.313	0.455	3.108	0.322	0.942
1	218	7.5	42	4.011	146.485	22	255	10.686	13.534	8.571	12.664	3.398	2.085	0.638	1.924	0.52	0.966
1	218	7.5	43	3.99	144.424	20	255	16.166	15.411	14.826	14.363	2.548	2.471	0.838	1.706	0.586	0.959
1	218	7.5	44	6.413	144.27	22	255	23.827	18.272	21.775	17.142	3.861	2.394	0.749	1.929	0.519	0.98
3	218	7.5	45	3.721	149.282	20	255	32.924	21.967	30.501	21.003	4.401	2.008	0.456	2.748	0.364	0.932
4	223	8.75	47	5.103	142.075	13	255	1.176	10.064	0	8.417	2.317	3.166	0.767	1.57	0.637	0.954
1	223	8.75	48	3.427	132.745	19	255	7.109	12.45	4.865	11.814	4.093	1.776	0.482	3.189	0.314	0.969
1	223	8.75	49	2.376	151.612	50	255	10.597	13.284	9.189	12.664	2.548	1.544	0.661	2.097	0.477	0.963
1	223	8.75	50	4.438	144.702	0	255	16.444	15.726	14.594	14.749	3.475	2.008	0.761	1.921	0.521	0.966
1	223	8.75	51	6.352	144.599	39	255	23.455	18.073	21.08	16.911	4.247	2.934	0.629	2.181	0.458	0.975
1	223	8.75	52	2.993	136.668	7	255	32.665	21.993	30.887	21.08	3.243	2.162	0.551	2.385	0.419	0.952
1	228	10	54	5.124	142.189	30	255	1.065	9.914	0	8.262	2.239	3.089	0.804	1.605	0.623	0.965
1	228	10	55	6.68	134.364	3	255	5.381	11.601	3.166	10.424	4.401	3.089	0.628	2.133	0.469	0.974
1	228	10	56	5.093	117.175	0	255	8.085	13.073	5.56	12.123	4.401	2.239	0.569	2.557	0.391	0.966
1	228	10	57	5.009	140.483	1	255	12.623	14.489	10.502	13.513	3.706	2.394	0.669	2.007	0.498	0.97
1	228	10	59	3.892	147.811	28	255	16.451	15.76	14.826	14.749	3.398	2.162	0.648	1.916	0.522	0.955
1	228	10	60	6.684	142.298	22	255	23.256	18.102	20.772	16.833	4.401	2.934	0.639	2.316	0.432	0.968
1	228	10	62	4.965	135.196	0	255	32.741	22.081	30.424	21.08	4.015	2.317	0.617	2.343	0.427	0.962
4	236	12	64	6.155	141.263	0	255	0.901	10.204	0	7.876	1.93	4.479	0.63	2.456	0.407	0.964
1	236	12	65	7.544	127.931	0	255	4.578	11.568	2.239	10.27	4.556	3.398	0.637	2.124	0.471	0.977
1	236	12	66	5.378	109.941	0	251	6.644	12.611	4.324	11.505	4.479	2.548	0.571	2.423	0.413	0.97
1	236	12	67	4.914	139.068	0	255	11.89	14.252	9.884	13.204	3.552	2.548	0.682	2.166	0.462	0.98
1	236	12	69	6.236	149.374	23	255	15.645	15.446	13.745	14.131	3.861	2.934	0.705	1.697	0.589	0.966
1	236	12	70	7.175	142.981	27	255	22.441	17.523	19.536	16.139	4.633	2.78	0.657	1.776	0.563	0.97
1	236	12	71	1.757	159.154	53	255	27.305	20.013	26.408	19.382	1.776	1.467	0.816	1.847	0.541	0.981
1	236	12	72	3.721	142.791	37	255	31.622	21.471	30.038	20.54	2.934	2.008	0.763	1.778	0.562	0.964
5	238	12.5	74	5.07	148.193	7	255	0.837	9.46	0	7.413	2.162	4.093	0.61	1.992	0.502	0.947
1	238	12.5	75	10.304	139.004	0	255	4.923	11.196	2.239	9.498	5.405	3.938	0.637	1.875	0.533	0.976
1	238	12.5	76	4.201	131.753	0	255	7.734	12.81	5.869	11.505	3.629	2.857	0.567	2.088	0.479	0.96
3	238	12.5	78	5.681	137.109	0	255	11.785	14.244	9.498	13.127	3.938	2.471	0.684	1.976	0.506	0.967
1	238	12.5	79	9.203	139.256	0	255	15.804	15.657	13.668	14.208	4.17	3.32	0.778	1.576	0.635	0.974
1	238	12.5	80	3.655	126.238	0	255	19.608	17.372	17.992	16.525	3.011	2.085	0.695	2.106	0.475	0.968
4	238	12.5	81	10.502	139.914	0	255	22.225	17.679	19.999	16.061	4.479	3.475	0.77	1.665	0.601	0.981
1	238	12.5	82	2.552	140.11	33	255	31.79	21.581	30.115	20.849	2.934	1.622	0.608	2.583	0.387	0.961
5	240	13	84	6.355	148.6	0	255	1.156	9.569	0.077	7.413	2.317	4.093	0.703	1.9	0.526	0.937
1	240	13	85	13.298	122.835	0	255	4.862	11.639	2.085	9.884	5.251	4.17	0.758	1.679	0.596	0.984
1	240	13	86	3.341	112.238	0	255	3.86	12.554	2.471	11.428	2.471	2.239	0.754	1.242	0.805	0.937
1	240	13	87	8.351	119.004	0	255	7.174	12.781	4.633	11.351	4.17	2.857	0.769	1.51	0.662	0.974
1	240	13	88	5.623	137.091	0	255	11.292	13.988	9.266	12.818	3.706	2.625	0.704	1.783	0.561	0.972
1	240	13	89	7.719	150.798	21	255	15.762	15.322	13.899	13.976	3.784	2.934	0.775	1.79	0.559	0.98
1	240	13	90	8.786	141.187	17	255	22.328	17.525	20.154	16.061	3.938	3.243	0.793	1.533	0.652	0.981
1	240	13	91	2.841	127.232	17	255	19.694	17.282	18.223	16.525	2.703	1.93	0.671	2.003	0.499	0.97
1	240	13	93	9.06	142.359	0	255	30.078	20.751	27.49	19.304	4.71	3.398	0.679	2.337	0.428	0.977
5	245	14.25	95	9.564	154.329	17	255	1.235	9.008	0	6.564	2.78	4.942	0.744	1.875	0.533	0.968
4	245	14.25	96	11.484	122.523	0	255	4.393	11.293	2.008	9.729	4.865	3.784	0.753	1.72	0.582	0.981
1	245	14.25	97	10.169	114.511	0	255	6.5	12.302	3.398	10.965	5.714	2.934	0.647	2.316	0.432	0.982
1	245	14.25	98	6.139	124.608	0	255	11.071	13.838	9.266	12.741	3.32	2.548	0.795	1.543	0.648	0.976
1	245	14.25	99	7.202	145.343	0	255	15.341	15.094	13.359	13.899	3.706	3.089	0.743	1.824	0.548	0.983
1	245	14.25	100	8.071	137.823	14	255	22.133	17.543	19.845	16.216	4.093	3.011	0.779	1.764	0.567	0.982
1	245	14.25	102	9.739	106.541	0	255	18.529	17.218	15.83	15.752	4.788	3.32	0.708	1.867	0.536	0.963
1	245	14.25	103	2.185	134.95	10	255	24.355	19.174	23.088	18.455	2.239	1.622	0.713	1.689	0.592	0.954
4	245	14.25	104	10.418	133.11	0	255	28.217	19.887	25.327	18.069	5.096	3.552	0.672	1.486	0.673	0.911
1	245	14.25	105	2.082	140.24	10	255	34.18	22.105	33.204	21.544	2.008	1.235	0.831	1.654	0.604	0.97
1	246	14.5	107	6.934	151.965	40	255	3.76	20.337	1.776	18.996	3.706	3.243	0.74	2.039	0.491	0.974
4	246	14.5	108	8.677	136.46	0	255	9.936	23.027	7.258	21.467	4.633	3.475	0.681	1.623	0.616	0.956
4	246	14.5	109	13.534	106.913	0	255	19.4	27.12	16.139	25.327	5.637	4.479	0.705	2.067	0.484	0.981
6	246	14.5	110	14.062	102.857	0	255	23.565	28.945	20.849	27.103	4.865	4.093	0.839	1.402	0.713	0.958
1	246	14.5	111	12.69	116.453	0	255	25.68	29.294	22.548	27.412	5.328	4.015	0.72	1.761	0.568	0.974
5	246	14.5	112	20.814	102.486	0	255	29.793	31.573	26.408	29.266	6.641	5.405	0.799	1.554	0.643	0.967
5	246	14.5	113	10.247	109.928	0	255	35.483	33.743	33.435	31.968	3.706	4.247	0.833	1.15	0.87	0.94
5	246	14.5	114	6.451	128.031	0	255	38.165	35.254	36.601	33.667	2.934	3.243	0.886	1.092	0.916	0.956
1	272	21	116	5.684	153.653	37	255	2.177	18.716	0.232	17.374	3.552	3.166	0.674	2.182	0.458	0.971
4	272	21	117	10.165	132.363	0	255	8.33	21.736	5.174	20.154	5.251	3.784	0.653	1.982	0.505	0.971
1	272	21	118	8.89	78.185	0	255	17.722	26.616	14.517	25.482	5.56	2.78	0.621	2.519	0.397	0.968
5	272	21	119	13.149	102.118	0	255	22.203	27.364	20.077	25.405	4.17	4.015	0.913	1.132	0.883	0.972
5	272	21	120	10.09	109.635	0	255	23.743	27.989	20.772	26.254	5.174	3.166	0.701	1.918	0.521	0.966
5	272	21	121	11.92	106.119	0	255	28.071	29.409	25.636	27.721	4.556	4.093	0.815	1.381	0.724	0.972
4	272	21	122	11.732	85.627	0	255	29.35	30.762	26.64	29.111	4.788	3.629	0.8	1.519	0.659	0.981
5	272	21	123	9.264	112.054	0	255	33.742	32.221	31.659	30.887	4.324	3.011	0.79	1.578	0.634	0.963
3	272	21	124	5.355	128.39	0	255	36.439	33.351	34.285	32.2	4.17	2.625	0.576	2.108	0.474	0.936
3	274	21.5	126	4.447	128.934	0	255	2.331	20.375	0.309	19.304	3.938	2.548	0.572	2.452	0.408	0.964
4	274	21.5	127	19.873	121.141	0	255	5.813	21.118	2.394	18.455	6.255	5.869	0.72	1.612	0.621	0.98
3	274	21.5	128	15.585	98.412	0	255	16.12	25.49	12.355	23.706	6.023	4.633	0.682	1.61	0.621	0.977
4	274	21.5	129	11.765	83.938	0	255	17.648	27.008	14.517	25.327	5.251	3.784	0.709	1.817	0.55	0.975
1	274	21.5	130	15.623	106.336	0	255	21.678	27.262	19.073	25.482	5.019	3.706	0.847	1.43	0.699	0.986
5	274	21.5	132	15.3	112.392	0	255	27.617	29.165	24.632	27.644	5.791	4.015	0.758	1.946	0.514	0.984
4	274	21.5	133	9.355	83.728	0	255	28.837	31.003	26.1	29.574	5.174	3.089	0.671	2.207	0.453	0.979
1	274	21.5	135	8.708	104.815	0	255	33.188	32.29	30.501	31.042	4.633	2.78	0.729	1.916	0.522	0.982
4	274	21.5	137	3.54	134.293	13	255	36.601	33.434	34.362	32.586	3.861	2.317	0.459	2.628	0.38	0.885
3	276	22	139	2.749	130.291	0	255	1.901	20.15	0.386	19.382	3.166	1.93	0.553	2.08	0.481	0.928
4	276	22	140	19.794	130.534	0	255	4.951	20.627	1.081	18.609	6.95	4.71	0.719	1.929	0.518	0.98
4	276	22	141	2.518	146.864	12	255	13.309	23.83	12.046	23.165	2.317	1.313	0.781	1.824	0.548	0.978
1	276	22	142	14.839	101.956	0	255	16.617	25.513	13.359	23.783	5.56	4.479	0.755	1.605	0.623	0.979
4	276	22	143	19.628	117.358	0	255	23.119	28.086	19.15	25.482	6.332	5.328	0.741	1.419	0.705	0.972
4	276	22	144	9.82	111.941	0	255	21.364	26.722	19.15	25.173	4.247	3.243	0.816	1.5	0.667	0.978
5	276	22	145	23.026	109.21	0	255	27.307	29.641	23.088	27.335	7.413	6.023	0.655	1.801	0.555	0.973
1	276	22	146	18.033	89.735	0	255	28.773	31.3	24.787	29.42	7.258	4.556	0.653	2.271	0.44	0.982
4	276	22	147	10.101	103.506	0	255	33.062	32.414	30.964	30.655	3.552	3.938	0.854	1.179	0.848	0.981
1	276	22	148	7.204	130.355	0	255	35.973	33.609	34.439	32.2	3.011	2.857	0.911	1.069	0.936	0.972
5	283	23.75	150	3.105	140.847	7	255	0.92	13.923	0.077	12.586	1.776	2.471	0.776	1.295	0.772	0.973
1	283	23.75	151	10.888	125.122	0	255	4.356	15.431	1.853	13.668	4.247	4.17	0.804	1.422	0.703	0.97
4	283	23.75	152	10.947	109.088	0	255	6.91	17.325	3.706	15.752	5.328	3.475	0.698	1.765	0.567	0.979
3	283	23.75	153	9.581	107.819	0	255	11.23	19.163	8.648	17.837	4.942	2.934	0.717	1.828	0.547	0.982
6	283	23.75	154	22.826	110.174	0	255	14.07	19.329	10.579	16.525	6.641	5.637	0.802	1.331	0.751	0.962
1	283	23.75	155	7.253	95.222	0	255	17.009	21.22	14.826	19.922	3.706	2.934	0.847	1.477	0.677	0.976
1	283	23.75	156	1.377	121.788	0	238	22.414	22.595	21.621	21.93	1.699	1.622	0.671	2.016	0.496	0.951
5	283	23.75	157	9.776	101.489	0	255	25.707	23.721	22.702	22.316	5.637	3.398	0.606	1.967	0.508	0.959
4	283	23.75	158	14.796	108.554	0	255	30.412	25.405	26.717	23.397	6.177	4.479	0.71	1.658	0.603	0.961
5	283	23.75	159	16.865	114.734	0	255	32.086	26.01	29.188	23.86	5.328	4.71	0.793	1.619	0.617	0.98
4	283	23.75	160	16.907	105.406	0	255	36.555	27.946	33.513	25.714	5.869	4.401	0.795	1.427	0.701	0.967
5	289	25.25	162	2.432	137.053	3	255	0.632	13.814	0	12.355	1.158	2.78	0.658	2.372	0.422	0.97
6	289	25.25	163	13.819	131	0	255	4.138	15.058	1.622	13.281	4.788	4.324	0.853	1.385	0.722	0.97
4	289	25.25	164	12.972	115.881	0	255	6.381	16.756	3.089	14.749	5.482	4.015	0.717	1.685	0.593	0.974
1	289	25.25	165	4.015	119.03	0	255	11.216	18.423	9.652	17.528	2.78	2.085	0.809	1.406	0.711	0.972
5	289	25.25	166	21.602	126.4	0	255	14.349	19.118	10.116	16.525	7.181	5.405	0.668	1.572	0.636	0.881
4	289	25.25	167	18.389	108.137	0	255	21.451	21.988	17.606	20.077	6.641	4.71	0.681	1.813	0.552	0.969
1	289	25.25	168	5.002	130.797	0	255	16.536	20.432	14.594	19.382	3.32	1.93	0.754	1.92	0.521	0.964
4	289	25.25	169	11.38	115.919	0	255	25.53	23.309	22.856	21.853	4.788	3.784	0.721	1.73	0.578	0.917
3	289	25.25	170	4.811	90.149	0	255	26.735	24.757	24.555	23.474	4.093	2.78	0.555	2.034	0.492	0.945
6	289	25.25	171	10.824	104.118	0	255	30.433	25.287	27.181	23.629	5.869	3.166	0.613	1.722	0.581	0.896
4	289	25.25	172	18.263	103.496	0	255	36.515	27.958	32.895	25.482	6.564	5.019	0.733	1.391	0.719	0.929
4	301	28.25	174	12.697	130.44	0	255	3.551	14.692	0.463	12.741	5.174	4.247	0.715	1.488	0.672	0.977
1	301	28.25	175	11.304	123.296	0	255	6.417	16.316	3.629	14.749	4.942	3.32	0.762	1.686	0.593	0.981
5	301	28.25	176	22.995	123.154	0	255	13.605	18.634	9.807	16.061	6.718	5.56	0.778	1.613	0.62	0.976
1	301	28.25	177	7.542	115.567	0	255	16.433	20.51	14.826	19.073	3.011	2.934	0.849	1.013	0.987	0.979
6	301	28.25	178	22.31	101.243	0	255	21.295	21.741	17.374	19.382	7.027	5.251	0.802	1.583	0.632	0.968
3	301	28.25	179	20.089	97.046	0	255	24.693	23.545	20.385	21.775	7.413	4.401	0.684	1.816	0.551	0.947
1	301	28.25	180	19.333	115.801	0	255	30.555	24.733	27.567	22.548	5.56	4.556	0.755	1.245	0.803	0.941
1	301	28.25	181	18.611	114.438	0	255	35.981	27.127	33.435	24.787	5.019	5.096	0.927	1.121	0.892	0.971
1	301	28.25	182	20.307	84.489	0	255	37.265	29.737	34.671	26.949	4.865	5.405	0.825	1.139	0.878	0.972
4	311	30.75	184	12.827	131.869	0	255	3.115	14.82	0	12.973	5.328	4.17	0.755	1.413	0.708	0.972
1	311	30.75	185	13.513	126.786	0	255	5.245	16.159	1.853	14.363	5.714	3.706	0.728	1.649	0.606	0.981
6	311	30.75	186	21.95	130.787	0	255	13.132	18.293	9.498	15.984	6.409	5.482	0.82	1.479	0.676	0.981
1	311	30.75	187	10.677	109.106	0	255	14.886	20.633	11.892	18.918	5.174	3.475	0.758	1.659	0.603	0.978
1	311	30.75	188	28.644	106.257	0	255	20.411	21.61	15.675	19.536	8.34	5.096	0.776	1.747	0.572	0.985
4	311	30.75	189	19.64	104.57	0	255	24.522	24.208	20.54	22.162	6.718	4.633	0.78	1.671	0.598	0.985
4	311	30.75	190	14.012	113.009	0	255	30.05	24.671	26.64	22.856	5.791	4.015	0.706	1.695	0.59	0.977
4	311	30.75	191	13.262	121.967	0	255	35.604	26.744	32.586	24.864	6.255	3.784	0.618	1.756	0.57	0.929
1	311	30.75	192	14.508	90.131	0	255	36.131	29.224	33.435	27.412	5.405	3.938	0.751	1.568	0.638	0.959
4	319	32.75	194	11.146	138.316	0	255	2.754	14.379	0.232	12.509	4.556	3.706	0.86	1.241	0.806	0.958
4	319	32.75	195	15.016	126.299	0	255	5.506	16.279	1.93	14.054	5.869	4.633	0.686	1.623	0.616	0.957
6	319	32.75	196	21.189	126.896	0	255	12.832	18.251	9.034	15.83	6.486	5.637	0.682	1.644	0.608	0.905
1	319	32.75	197	3.917	132.864	0	255	15.875	20.367	14.208	19.382	3.011	2.239	0.717	1.756	0.57	0.965
1	319	32.75	198	14.234	106.94	0	255	19.866	21.303	16.679	19.768	5.637	4.093	0.715	1.77	0.565	0.984
1	319	32.75	199	24.055	106.005	0	255	21.806	22.147	19.304	18.764	5.328	6.95	0.786	1.717	0.582	0.966
4	319	32.75	200	18.7	107.816	0	255	24.542	23.753	21.003	21.389	5.869	5.251	0.731	1.335	0.749	0.936
6	319	32.75	201	17.261	112.734	0	255	29.618	24.92	26.795	22.856	5.251	4.633	0.845	1.355	0.738	0.982
1	319	32.75	202	19.582	112.791	0	255	35.64	27.305	32.045	25.096	6.332	4.942	0.734	1.442	0.693	0.977
1	319	32.75	203	14.93	99.054	0	255	36.659	28.348	34.207	26.563	4.942	3.938	0.872	1.373	0.728	0.982
4	324	34	205	12.235	126.353	0	255	4.568	15.396	1.467	13.513	5.56	4.015	0.662	1.635	0.612	0.952
1	324	34	206	7.912	122.501	0	255	9.452	18.138	6.872	16.602	4.942	3.243	0.653	2.115	0.473	0.956
1	324	34	207	20.675	130.205	0	255	12.738	18.027	9.421	15.598	6.177	5.019	0.805	1.705	0.586	0.956
4	324	34	208	19.181	116.81	0	255	20.398	21.178	16.37	19.15	7.181	5.096	0.648	1.863	0.537	0.976
1	324	34	209	12.48	118.712	0	255	24.312	22.886	21.08	21.158	5.56	3.938	0.689	1.567	0.638	0.971
3	324	34	210	2.009	90.071	0	255	25.547	24.572	24.401	23.783	2.162	1.776	0.683	1.935	0.517	0.936
4	324	34	211	17.016	136.309	0	255	30.097	24.872	26.717	22.316	5.637	5.56	0.746	1.527	0.655	0.963
1	324	34	212	19.684	84.834	0	255	35.76	27.43	32.431	24.941	6.564	5.637	0.786	1.667	0.6	0.978
1	325	34.25	214	16.285	134.73	0	255	3.699	14.797	0.309	12.895	5.869	4.71	0.742	1.737	0.576	0.978
6	325	34.25	215	24.883	130.25	0	255	12.793	17.805	9.266	15.289	6.409	5.946	0.848	1.307	0.765	0.979
3	325	34.25	216	5.841	119.698	0	255	9.023	18.147	6.795	16.833	4.093	2.857	0.646	1.902	0.526	0.968
4	325	34.25	217	23.503	113.272	0	255	20.594	21.322	16.37	18.764	7.258	5.714	0.754	1.473	0.679	0.954
6	325	34.25	218	20.127	106.031	0	255	23.906	23.627	19.845	21.775	6.795	4.324	0.782	1.692	0.591	0.986
3	325	34.25	219	4.247	112.949	0	255	26.679	25.509	24.71	24.632	3.32	1.93	0.706	2.102	0.476	0.972
6	325	34.25	221	21.695	133.63	0	255	29.429	25.392	25.636	23.165	6.795	4.633	0.79	1.42	0.704	0.98
4	325	34.25	222	33.184	90.597	0	255	35.421	27.799	30.964	24.864	7.953	6.564	0.819	1.328	0.753	0.968
1	328	35	224	18.601	124.578	0	255	3.333	14.764	0.077	12.818	6.023	4.788	0.776	1.669	0.599	0.984
4	328	35	225	18.118	119.075	0	255	5.163	16.31	1.853	14.054	6.023	4.479	0.79	1.563	0.64	0.983
6	328	35	226	27.961	127.268	0	255	12.062	17.641	8.88	14.826	6.486	5.869	0.862	1.379	0.725	0.985
4	328	35	227	26.411	114.439	0	255	20.375	21.038	16.911	18.687	6.486	6.023	0.887	1.306	0.766	0.987
4	328	35	229	17.798	109.956	0	255	24.173	23.2	20.154	21.003	7.413	5.096	0.584	1.687	0.593	0.921
4	328	35	230	19.693	134.464	0	255	29.401	24.755	25.868	21.93	6.255	4.942	0.736	1.186	0.843	0.939
4	328	35	231	22.651	86.783	0	255	35.214	27.237	31.119	24.864	7.336	5.714	0.7	1.571	0.636	0.969
6	357	42.25	233	16.422	128.661	0	255	2.922	14.358	0.463	12.432	4.942	4.324	0.832	1.506	0.664	0.974
4	357	42.25	234	12.897	134.531	0	255	5.282	15.438	2.625	13.436	4.71	3.938	0.817	1.296	0.772	0.977
4	357	42.25	235	30.92	126.382	0	255	11.758	17.48	7.181	14.208	7.567	7.027	0.779	1.235	0.81	0.971
4	357	42.25	237	24.723	118.935	0	255	12.107	18.914	8.108	16.139	7.027	5.869	0.797	1.427	0.701	0.976
5	357	42.25	238	35.41	116.213	0	255	19.225	20.592	13.668	18.069	9.729	6.023	0.741	1.59	0.629	0.959
6	357	42.25	239	26.85	102.932	0	255	22.706	23.004	18.301	20.385	7.876	5.791	0.719	1.708	0.585	0.977
6	357	42.25	240	18.162	131.587	0	255	28.656	23.936	25.945	21.775	5.714	4.401	0.892	1.29	0.775	0.97
4	357	42.25	242	20.779	96.845	0	255	31.527	26.585	28.493	24.478	5.946	4.942	0.844	1.297	0.771	0.973
4	357	42.25	243	22.245	83.537	0	255	35.735	28.011	31.968	25.405	7.567	4.788	0.678	1.819	0.55	0.97
1	362	43.5	245	14.211	128.736	0	255	3.092	13.962	0.077	11.969	5.637	4.942	0.68	2.252	0.444	0.977
4	362	43.5	247	16.387	129.153	0	255	4.83	15.423	2.085	12.818	4.942	4.942	0.776	1.278	0.782	0.973
4	362	43.5	248	7.546	149.911	4	255	6.997	16.125	4.71	14.517	3.861	3.243	0.757	1.333	0.75	0.973
5	362	43.5	249	26.867	128.942	0	255	11.704	16.603	8.185	13.745	6.872	5.637	0.826	1.41	0.709	0.967
4	362	43.5	251	9.85	118.696	0	255	12.095	18.468	9.112	16.833	5.019	3.398	0.703	1.893	0.528	0.975
4	362	43.5	252	24.867	114.742	0	255	19.126	20.211	14.44	17.915	8.34	5.251	0.717	1.712	0.584	0.968
1	362	43.5	253	17.077	100.422	0	255	22.961	22.662	19.536	20.772	6.177	4.479	0.728	1.827	0.547	0.985
5	362	43.5	254	23.206	127.617	0	255	28.511	24.284	24.864	21.698	6.872	5.251	0.756	1.43	0.699	0.969
4	362	43.5	255	18.689	107.057	0	255	31.537	25.923	28.879	23.706	5.174	4.71	0.855	1.23	0.813	0.979
4	362	43.5	256	16	89.532	0	255	35.84	27.109	32.818	24.864	5.791	5.096	0.724	2.077	0.482	0.94
1	362	43.5	258	10.828	99.422	0	255	37.977	28.087	35.829	26.254	3.552	3.784	0.853	1.01	0.99	0.988
4	371	45.75	260	16.133	132.43	9	255	2.364	13.838	0	11.505	5.096	4.71	0.79	1.282	0.78	0.951
4	371	45.75	261	10.621	128.172	0	255	5.057	15.575	2.085	14.131	5.096	3.243	0.718	1.877	0.533	0.98
6	371	45.75	263	7.379	120.009	0	255	8.201	17.042	6.1	15.675	4.015	3.011	0.744	1.766	0.566	0.97
6	371	45.75	265	28.257	128.398	0	255	11.059	16.616	7.953	13.668	6.255	5.946	0.894	1.241	0.806	0.973
4	371	45.75	266	35.257	108.353	0	255	18.641	20.586	14.98	17.297	7.645	7.027	0.845	1.216	0.822	0.95
6	371	45.75	267	25.026	95.639	0	255	22.761	23.484	19.459	20.772	6.177	6.332	0.866	1.161	0.861	0.968
6	371	45.75	268	19.273	129.524	0	255	28.736	23.73	25.791	21.235	5.714	5.405	0.819	1.561	0.641	0.979
4	371	45.75	269	20.028	95.63	0	255	31.212	26.017	28.03	23.783	6.177	4.942	0.815	1.413	0.708	0.971
4	371	45.75	270	29.347	82.152	0	255	35.22	27.681	30.733	25.096	7.567	5.405	0.766	1.478	0.677	0.984
5	383	48.75	273	19.618	128.903	0	255	2.56	14.133	0.154	11.428	4.71	5.482	0.852	1.366	0.732	0.968
1	383	48.75	274	18.312	137.679	0	255	4.454	14.483	1.39	12.2	5.791	4.247	0.857	1.43	0.699	0.969
5	383	48.75	275	24.331	123.635	0	255	11.874	16.989	7.799	14.363	7.413	5.405	0.745	1.733	0.577	0.961
5	383	48.75	276	22.203	108.325	0	255	18.745	20.05	15.444	17.606	6.718	5.251	0.772	1.722	0.581	0.969
5	383	48.75	277	21.006	100.25	0	255	22.552	21.963	18.918	19.691	6.255	5.251	0.829	1.484	0.674	0.983
1	383	48.75	278	19.334	131.279	0	255	28.734	23.157	25.636	21.003	5.637	5.096	0.846	1.484	0.674	0.988
5	383	48.75	279	19.678	101.347	0	255	30.956	25.464	27.876	23.011	6.332	5.56	0.778	1.484	0.674	0.957
4	383	48.75	281	44.827	95.282	0	255	35.19	26.988	31.196	23.474	7.413	7.567	0.96	1.026	0.975	0.988
4	391	50.75	283	16.607	132.221	5	255	2.468	13.772	0.077	11.66	4.942	4.788	0.757	1.59	0.629	0.926
4	391	50.75	285	22.823	138.312	0	255	3.919	14.134	0.077	11.969	7.104	4.324	0.769	1.647	0.607	0.98
4	391	50.75	286	26.013	121.452	0	255	12.28	17.45	7.876	14.749	7.49	6.177	0.703	1.71	0.585	0.978
5	391	50.75	288	28.813	116.005	0	255	18.353	19.785	14.131	17.22	8.262	5.637	0.8	1.55	0.645	0.974
5	391	50.75	289	21.195	102.498	0	255	22.211	21.816	18.069	19.459	6.795	5.019	0.781	1.409	0.71	0.97
4	391	50.75	290	10.754	120.527	0	255	25.326	23.971	21.853	21.93	5.482	3.938	0.662	1.733	0.577	0.96
4	391	50.75	291	21.367	93.081	0	255	30.456	25.469	27.335	23.397	6.332	5.096	0.838	1.316	0.76	0.981
5	391	50.75	294	22.8	69.706	0	255	33.139	26.365	29.806	23.629	6.795	5.714	0.74	1.417	0.706	0.943
4	391	50.75	295	28.029	91.459	0	255	36.138	26.363	32.509	23.629	6.409	5.869	0.896	1.121	0.892	0.979
4	400	53	297	21.185	137.201	0	255	2.481	13.592	0	10.888	5.096	5.869	0.718	1.579	0.633	0.946
5	400	53	298	16.721	138.356	0	255	3.867	13.86	0.232	11.892	6.1	4.556	0.733	1.731	0.578	0.983
4	400	53	299	8.239	141.378	17	255	7.743	16.151	5.56	14.517	3.706	3.706	0.769	1.337	0.748	0.984
5	400	53	300	27.566	127.706	0	255	12.275	16.884	8.031	14.44	7.336	5.791	0.782	1.544	0.648	0.985
5	400	53	301	29.78	108.559	0	255	18.3	19.761	13.204	17.528	9.652	5.56	0.632	2.26	0.442	0.982
5	400	53	302	21.78	102.555	0	255	22.234	21.374	18.223	18.918	7.104	5.328	0.709	1.528	0.654	0.976
4	400	53	303	18.743	95.109	0	255	30.494	24.764	27.49	22.856	5.869	4.942	0.754	1.423	0.703	0.961
6	400	53	304	29.29	84.558	0	255	33.021	25.317	29.652	22.47	6.95	6.255	0.844	1.443	0.693	0.953
5	400	53	305	29.144	97.781	0	255	35.831	26.396	32.2	23.32	6.177	6.177	0.899	1.105	0.905	0.986
5	422	58.5	307	18.711	125.48	3	255	1.933	13.684	0	10.733	4.17	5.56	0.849	1.439	0.695	0.982
4	422	58.5	308	20.047	133.001	3	255	3.508	13.744	0.463	11.428	5.869	4.71	0.901	1.297	0.771	0.963
5	422	58.5	309	12.486	140.661	12	255	7.702	15.487	5.096	13.745	4.71	3.706	0.842	1.427	0.701	0.974
5	422	58.5	310	27.293	124.099	0	255	11.87	16.423	8.417	13.822	7.027	5.56	0.864	1.471	0.68	0.97
5	422	58.5	311	37.42	100.39	0	255	17.911	19.582	12.818	16.911	9.652	6.023	0.776	1.844	0.542	0.982
5	422	58.5	312	26.696	103.944	0	255	22.437	21.483	18.841	18.764	6.409	5.791	0.886	1.205	0.83	0.984
4	422	58.5	313	14.426	121.165	0	255	27.479	23.704	25.327	21.389	4.401	4.788	0.855	1.344	0.744	0.971
5	422	58.5	314	36.128	89.813	0	255	31.516	24.741	27.721	22.084	8.031	6.177	0.835	1.599	0.625	0.985
5	422	58.5	315	31.22	94.359	0	255	35.316	26.37	31.119	22.934	7.027	6.409	0.841	1.284	0.779	0.969
4	433	61.25	317	16.223	149.686	15	255	2.195	12.885	0.077	10.656	4.324	4.942	0.788	1.355	0.738	0.954
4	433	61.25	318	8.169	137.943	7	255	4.574	14.463	2.085	12.664	4.556	3.32	0.717	1.476	0.678	0.939
4	433	61.25	319	14.961	103.907	0	255	8.338	15.914	4.942	13.976	6.795	3.861	0.65	2.31	0.433	0.933
5	433	61.25	320	27.576	116.765	0	255	11.501	16.204	8.262	13.204	6.332	6.023	0.822	1.301	0.769	0.979
4	433	61.25	321	38	113.115	0	255	16.876	18.762	10.965	15.984	11.428	6.564	0.606	2.322	0.431	0.974
5	433	61.25	322	30.438	115.463	0	255	21.784	21.027	17.451	18.378	7.49	6.023	0.851	1.33	0.752	0.986
5	433	61.25	323	11.637	114.745	0	255	27.053	23.623	24.632	22.084	4.865	3.243	0.814	1.572	0.636	0.979
5	433	61.25	324	40.455	88.563	0	255	31.565	24.659	27.026	22.084	8.803	6.409	0.792	1.806	0.554	0.988
5	433	61.25	325	37.93	94.815	0	255	34.936	25.87	30.115	22.702	8.185	6.023	0.879	1.444	0.693	0.983
5	485	74.25	327	15.36	155.606	33	255	1.684	11.993	0	9.112	3.938	5.328	0.778	1.458	0.686	0.967
1	485	74.25	328	8.288	120.28	0	255	4.255	14.699	0.541	13.745	6.332	2.78	0.476	2.931	0.341	0.967
4	485	74.25	329	28.321	106.026	0	255	9.252	15.33	4.17	13.127	9.266	5.096	0.661	2.14	0.467	0.962
5	485	74.25	330	27.711	105.465	0	255	12.619	16.333	7.953	13.436	8.262	6.023	0.695	1.682	0.595	0.977
5	485	74.25	331	31.456	109.058	0	255	16	17.945	10.038	15.521	10.347	5.328	0.622	2.134	0.469	0.966
5	485	74.25	332	21.904	121.848	0	255	20.876	19.838	16.679	17.374	7.336	5.019	0.742	1.82	0.549	0.951
5	485	74.25	333	18.922	106.21	0	255	26.746	22.951	24.169	20.926	5.482	4.633	0.846	1.267	0.79	0.964
5	485	74.25	334	50.761	90.956	0	255	31.619	24.259	26.486	20.54	10.27	7.49	0.799	1.526	0.655	0.98
5	531	85.75	337	23.458	128.176	0	255	3.21	8.025	0.386	5.56	5.637	5.405	0.792	1.455	0.687	0.968
5	531	85.75	338	12.709	98.366	0	255	1.824	8.776	0	6.486	4.093	4.479	0.868	1.257	0.796	0.974
4	531	85.75	339	12.732	144.795	49	255	8.947	10.256	5.714	8.185	6.177	4.015	0.671	2.2	0.455	0.952
5	531	85.75	340	29.064	108.712	0	255	16.966	12.889	12.123	10.579	9.343	5.714	0.667	2.411	0.415	0.978
5	531	85.75	342	32.147	98.789	0	255	20.968	14.183	16.447	11.197	8.34	6.486	0.724	1.909	0.524	0.977
5	531	85.75	343	28.51	99.697	0	255	24.248	15.917	20.154	13.359	8.262	5.482	0.738	2.063	0.485	0.974
5	531	85.75	344	25.1	117.344	0	255	29.46	17.82	25.25	15.366	7.258	5.251	0.814	1.599	0.625	0.983
5	531	85.75	345	14.297	107.896	0	255	34.542	20.409	31.582	18.609	5.328	4.401	0.759	1.411	0.709	0.978
5	531	85.75	346	23.172	83.902	0	255	36.462	21.137	34.053	18.532	5.482	6.1	0.84	1.177	0.849	0.949
5	532	86	348	15.296	140.594	10	255	2.783	7.487	0.309	5.482	5.328	4.324	0.776	1.619	0.618	0.937
4	532	86	349	12.623	122.116	0	255	5.319	9.494	2.317	7.49	5.251	4.324	0.736	1.632	0.613	0.978
5	532	86	350	20.744	131.328	0	255	8.552	10.4	4.942	8.34	6.795	4.17	0.76	1.877	0.533	0.982
4	532	86	351	34.098	106.565	0	255	17.044	12.91	11.737	10.579	9.575	5.791	0.671	2.038	0.491	0.977
5	532	86	352	36.918	97.471	0	255	20.679	14.266	14.826	11.428	9.884	6.177	0.688	1.813	0.551	0.981
4	532	86	353	33.417	99.788	0	255	24.172	16.033	18.378	13.281	10.502	5.56	0.652	2.155	0.464	0.974
4	532	86	354	26.182	114.308	0	255	29.181	18.25	23.938	15.444	8.417	5.714	0.68	1.854	0.539	0.971
4	532	86	355	14.214	104.912	0	249	34.501	20.621	32.045	18.687	5.174	4.093	0.822	1.406	0.711	0.973
4	532	86	357	20.978	81.975	0	255	36.821	20.996	34.13	18.764	5.405	5.482	0.82	1.173	0.853	0.963
5	583	98.75	359	13.455	138.393	0	255	2.104	6.566	0	4.401	4.556	3.938	0.845	1.254	0.798	0.947
5	583	98.75	360	15.275	117.955	0	255	5.693	9.173	1.313	7.181	6.872	4.479	0.593	1.918	0.521	0.962
5	583	98.75	361	27.289	131.541	0	255	8.183	9.58	4.093	6.95	7.49	5.714	0.819	1.397	0.716	0.977
4	583	98.75	362	16.193	97.889	0	255	11.404	12.924	7.645	10.424	6.95	5.096	0.601	2.093	0.478	0.952
4	583	98.75	363	103.669	103.52	0	255	20.324	14.62	10.347	9.498	22.856	11.428	0.421	3.24	0.309	0.912
5	583	98.75	364	52.875	101.688	0	255	20.892	13.897	16.602	10.116	8.494	7.258	0.903	1.167	0.857	0.985
4	583	98.75	365	31.122	115.005	0	255	28.82	17.59	24.478	14.594	7.645	5.791	0.795	1.396	0.716	0.985
4	583	98.75	366	21.98	78.563	0	255	37.153	20.606	33.821	17.992	5.714	6.177	0.768	1.114	0.898	0.971
4	583	98.75	367	23.068	100.845	0	255	34.353	20.353	30.964	17.683	6.641	6.1	0.762	1.605	0.623	0.98
5	640	113	369	21.522	130.777	0	255	7.576	8.237	3.629	5.946	6.641	5.251	0.759	1.704	0.587	0.981
5	640	113	370	24.136	105.559	0	255	5.12	9.062	1.467	6.641	6.718	5.869	0.817	1.445	0.692	0.984
5	640	113	371	55.744	101.846	0	255	19.611	13.034	12.123	8.88	13.899	9.266	0.523	3.066	0.326	0.935
4	640	113	372	55.509	96.536	0	255	20.386	12.675	15.752	8.88	9.189	7.876	0.932	1.185	0.844	0.984
5	640	113	373	33.711	116.954	0	255	28.841	16.688	24.478	13.436	7.799	6.486	0.882	1.137	0.879	0.976
4	640	113	374	29.927	84.259	0	255	36.319	19.719	31.582	16.756	7.953	6.718	0.716	1.261	0.793	0.966
4	640	113	376	12.439	105.65	0	255	34.019	18.993	31.582	17.22	4.479	4.093	0.846	1.236	0.809	0.98
5	645	114.25	378	21.943	107.826	0	255	5.079	8.532	1.235	6.177	7.181	5.56	0.737	1.731	0.578	0.979
5	645	114.25	379	29.592	121.383	0	255	7.805	8.712	3.861	5.714	7.181	5.714	0.83	1.439	0.695	0.971
4	645	114.25	380	21.219	114.046	0	255	15.917	11.074	12.046	8.726	8.494	4.479	0.661	2.052	0.487	0.93
5	645	114.25	381	35	98.193	0	255	22.296	14.554	15.984	12.123	10.347	5.096	0.681	2.239	0.447	0.966
4	645	114.25	382	54.664	99.683	0	255	20.678	12.39	15.984	8.803	9.112	8.185	0.903	1.315	0.76	0.987
4	645	114.25	383	49.965	94.792	0	255	35.427	18.551	29.806	14.749	9.729	9.575	0.644	1.589	0.629	0.936
5	660	118	384	15.088	116.098	0	255	4.044	8.469	0.309	6.486	6.95	4.942	0.578	2.357	0.424	0.959
5	660	118	385	21.438	131.073	0	255	6.031	8.475	2.625	6.1	6.332	4.865	0.822	1.503	0.666	0.974
1	660	118	386	73.723	98.626	0	255	19.537	13.621	11.505	9.034	14.749	11.197	0.598	2.353	0.425	0.973
5	660	118	387	54.291	94.294	0	255	18.804	12.2	14.517	8.34	8.494	8.803	0.919	1.389	0.72	0.984
5	660	118	388	61.489	88.768	0	255	34.247	18.582	28.262	14.517	11.274	9.652	0.754	1.831	0.546	0.981
5	660	118	389	24.919	77.673	0	255	37.546	21.523	34.285	18.378	5.251	6.95	0.798	1.325	0.755	0.983
5	700	128	391	21.887	146.238	0	255	5.814	7.84	1.93	5.56	6.641	5.174	0.752	1.55	0.645	0.979
5	700	128	392	75.972	105.157	0	255	18.068	11.789	9.652	7.953	16.525	9.729	0.567	2.842	0.352	0.987
5	700	128	393	53.982	89.654	0	255	18.344	12.129	13.05	8.185	9.729	8.34	0.88	1.37	0.73	0.989
5	700	128	394	78.538	98.309	0	255	34.237	17.819	28.262	13.05	11.274	11.197	0.806	1.647	0.607	0.976
5	700	128	395	17.331	80.083	0	255	32.891	20.353	29.574	18.378	5.869	4.479	0.779	1.612	0.62	0.99
6	721	133.25	396	19.92	136.267	0	255	5.151	7.854	1.544	5.637	6.564	4.788	0.74	1.793	0.558	0.981
5	721	133.25	397	93.157	107.137	0	255	18.043	11.925	9.652	7.336	15.83	10.81	0.663	2.276	0.439	0.989
5	721	133.25	398	68.916	97.783	0	255	17.441	12.188	12.046	7.876	10.733	8.726	0.898	1.375	0.727	0.98
5	721	133.25	399	88.202	98.687	0	255	34.093	18.776	27.49	12.895	12.046	13.513	0.643	2.012	0.497	0.9
5	756	142	400	23.528	144.999	0	255	5.823	7.591	2.162	5.019	6.486	5.482	0.811	1.614	0.62	0.975
1	756	142	401	12.926	127.879	0	255	3.898	7.755	0.541	5.946	5.714	4.324	0.697	1.998	0.5	0.974
5	756	142	402	92.214	103.104	0	255	18.375	11.471	9.575	6.718	17.297	10.579	0.616	2.488	0.402	0.984
5	756	142	403	57.257	84.02	0	255	18.3	11.422	13.668	7.181	8.957	8.803	0.9	1.36	0.736	0.976
5	756	142	404	75.365	91.384	0	255	33.521	17.406	27.567	12.664	11.969	10.193	0.759	1.807	0.553	0.97
5	756	142	405	15.602	72.037	0	218	31.521	17.579	29.034	15.444	4.865	5.637	0.619	1.447	0.691	0.858
